# Supplementary material for: Terbinafine Resistance in Dermatophytes: A French Multicenter Prospective Study
Source: J Fungi (Basel). 2022 Feb 23;8(3):220. doi: 10.3390/jof8030220 (PMC8948947; doi:10.3390/jof8030220)
Supplement: Supplementary file 1 [file jof-08-00220-s001.zip]

Archive with 1 entries (1 files):
- jof-1579324-supplementary.pdf
